# Supplementary material for: Neonatal Hypoxia Ischaemia: Mechanisms, Models, and Therapeutic Challenges
Source: Front Cell Neurosci. 2017 May 8;11:78. doi: 10.3389/fncel.2017.00078 (PMC5420571; doi:10.3389/fncel.2017.00078)
Supplement: Supplementary file 1 [file Table_1.xlsx]

## Sheet: Sheet1
Reference	Species	Age (Postnatal Day)	Temperature (degrees Celcius)	O2 partial pressure	CO2 partial pressure	Duration of hypoxia	Reported Behavioural Phenotype	Reported Molecular Evidence
Rastogi et al, 1968	Rat	P0	-	0	-	20 minutes	Increased anxiety	Slow growth, high levels of phosphorous expression
Vannucci and Duffy, 1976	Rat	P7	37	0	-	20 minutes		Brain glucose declined
Wasterlain, 1979	Rat	P2,11	-	0	-	30 minutes daily	Landmark locomotor beahviour acquired later, seizures
Vannuci and Vannucci, 1980	Rat	P1	37	0	-	20 minutes		Glycogen decreased throughout whole brain
Hedner et al, 1980	Rat	P1	-	0.06	-	30 minutes		Decreased dopamine throughout the brain
Hedner and Lundborg, 1980a	Rat	P0	-	0	-	30 minutes		Increased 5HTT levels in brain for 6 hours
Hedner and Lundborg, 1980b	Rat	P0	-	0.06	-	30 minutes		No change in 5HTT levels in brain and CSF
Kaneko, 1985a	Rat	P1	-	0	-	30 minutes		GABA, Tau, PE, Asp, Thr, Glu, Gln and Ala, and the total free amino acid level in the brain decreased until P7. The Gly level continuously decreased. GABA and Gly levels were still low on P15.
Yamamoto et al., 1986	Rat	P0	RT	0	-	25 minutes		Decreased cholecystokinin-8 like immunoreactivity in cortex and hippocmapus
Slotkin et al, 1986	Rat	P1, P8	-	0.07	-	2 hours		At P1, hypoxia caused stimulation of protein synthesis and short-term suppression of ODC activity. By P8, there was a short-term elevation of ODC and reduced protein synthetic rates,no net increase in synaptosomal uptake.
Hisanaga et al, 1986	Rat	P0	-	0	-	20 minutes		ATP and GTP levels were rapidly restored. CTP levels returned over 2-hours. Restoration of the UTP level was slow and incomplete.
Shimomura and Ohta, 1988	Rat	P4	RT	0	-	10 minutes	Hyperactivity in open field, poor motor coordination in screen test, hyperirritability in startle response, and high susceptability to PTZ
Seidler and Slotkin, 1990	Rat	P0	37	0.07	-	2 hours		Long-lasting increase in turnover of norepinephrine and dopamine in midbrain and brainstem, no effect in cerebral cortex or cerebellum.
Hadjiconstantinou et al, 1990	Rat	P7	37	0.07	-	2 hours		Decreased cholinergic, serotonergic, dopaminergic neuronal markers in the frontal cortex, hippocampus and striatum
Hida et al, 1991	Rat	P1	-	0	-	22 minutes		NMR shows normal brain pH
Dell'Anna et al, 1991	Rat	P1	35	0	-	25 minutes	Transient hyperactivity in open field, decreased Morris water maze performance
Hasegawa et al, 1991	Jcl-ICR mouse	P1	25	0	1	20 minutes		Free radical production
Carlos et al, 1991a	Rat	P1,P8	-	0.07	-	2 hours		Increased brain damage as shown by ODC
Speiser et al, 1991	Rat	P0	-	0	-	25 minutes	Hyperactivity in open field, lower score on passive avoidance task
Dell'Anna et al, 1993	Rat	P2	35	0	-	20 minutes		At P7, NA increased in cerebellum, while serotonin (5-HT) and 5-HIAA decreased in cortex and cerebellum. At P21, increased hippocampal NA and striatal homovanillic acid (HVA), while striatal 5-HT decreased and 5-HIAA increased.
Hasegawa et al, 1993	Jcl-ICR mouse	P1	25	0	1	20 minutes		Free radical density decreased during N2 anoxia
Spraggins et al, 1994	Rat	P1,4,8	37	0.07	-	2 hours		Cocaine administration reduced ODC activity, less cell regeneration
Krajnc et al, 1994	Rat	P0	37	0.08	-	3 hours		Glutamate, dopamine and choline uptake decreased in striatum, hippocampus, acetylcholine and frontal cortex.
Tanaka et al, 1995	Rat	P7	37	0.08	-	5 hours		Decreased brainstem neurons expressing choline acetyltransferase, no difference in histology
Dell-Anna et al, 1995	Rat	P1	35	0	-	25 minutes		Decreased fos-gene expression in hippocampus
Jensen, 1995	Rat	P5-17	33	0.03	-	-	Neonatal seizures	Normal histology, activated immediate early genes
Buwalda et al, 1995	Rat	P2	37	0	-	20 minutes	Spatial memory inpaired in hole board task, hyperactivity in open field, poor auditory attention, normal plus maze score, normal shock probe test
Slotkin et al, 1995	Rat	P1	37	0.05	-	75 minutes		Deficiency in catecholamine production and respiratory response
Nakajima et al, 1997	Rat	P5	35	0	-	16 minutes		Dopmaine surge caused by anoxia, eliminated by administration of magnesium
Dell'Anna et al, 1996	Rat	P2	35	0	-	25 minutes		Reduction in GABA-immunostained neurons at P7 and P21, no CB-immunopositive neruons detected.
Applegate at al, 1996	Rat	P10	-	0.03	-	30 minutes	Kindled seizures not increased by hypoxia.
Brooks et al, 1996	Rat	P10	-	-	-	30 minutes		ATP and PCr levels shown by NMR to be decreased in brain
Iuvone et al, 1996	Rat	P0	35	0	-	25 minutes	Transient hyperactivity during the P25-P40 period, poor performance on Morris water maze, partially improved by environemental enrichment.	Altered PV expression
Krajnc et al, 1996	Rat	P0	37	0.08	-	3 hours		Within 6 hours, glutamine metabolism recovered
Otoya et al, 1997	Rat	P4	36.5	0.065	-	70 minutes		No effect on NMDA receptor binding with MK-801.
Laroia et al, 1997	Rat	P7	37	0.08	-	20 minutes	Increased susceptability to PTZ induced seizures in adulthood.	No necrosis or apoptosis in the cortex, decreased cortical thickness in hypoxic brains.
Chiappe-Guiterrez et al, 1998	Rat	E19	37	0.1	-	10 minutes		HIF-1 mRNA not detectable following hypoxia.
Speiser et al, 1998	Rat	P2	-	0	-	30 minutes	Poor performance on passive avoidance test, decreased spatial memory on Morris water maze.
Mortola and Naso, 1998	Rat	P9	33 or 15	0.1	-	30 minutes	Inpaired huddling of pups
Takahashi et al, 1999	Rat	P0	37	0.05	-	3 hours		Corticospinal neurons produced shorter dendrites, differences in cell body volume increased.
Ikeda et al, 1999	Rat	P7	33	0.08	-	2 - 4 hours		HSP70 mRNA expression induced by anoxia in brain and heart.
You and Kaur, 2000	Rat	P1	-	0.05	-	2 hours		Microglia show immunohistochemical signs of competent phagocytosis.
Koh and Jensen, 2001	Rat	P10	33	0.07	-	15 minutes	Increased sensitivity to AMPA-induced seziures.
Jones, 2001	Rat	P6	37	0.08	-	3 hours		HIF-1 mRNA expression induced, protective against later seizure induction.
Ozer et al, 2002	Rat	P7	33	0.08	-	2 hours		HSP70 expression increased in hippocampus and heart, no effect in kidney.
Decker et al., 2003	Rat	P7	-	0.1	0.05	2 hours (intermittent)	Increased REM sleep, worse radial arm maze performance.
Nalivaeva et al, 2003	Rat	E13	-	0.07	-	3 hours		Increased expression of amyloid beta protein in adults
Scheepen et al, 2003	Rat	E19	37	0	-	19 minutes		Delay in hippocampal proliferation onset, no change in cerebellum proliferation.
Hu X. et al, 2003	Rat	P7	37	0.05	-	40 minutes		Bcl-2 and Bcl-X(L) decreased 24 h after hypoxia. Increased cell death at 24h after hypoxia, hyperoxia or hypoxia+hyperoxia treatments.
Daval et al, 2004	Rat	P1	36	0	-	20 minutes		Transitory decrease in hippocampal cell density.
Rogalska et al, 2004	Rat	P0	33,37,39	0	-	20 minutes	Circadian rhythms normal, spontaneous motor activity normal, stress-induced hyperactivity only in the group at 39degC.
Mikati et al., 2005	Rat	P10	RT	0.04	-	1 minute (decreasing O2 over 10 minutes)	Increased aggression on handling test, no affect on open field, worse at Morris water maze
Decker et al., 2005	Rat	P7	-	0.1	-	6 hours (intermittent)	Hyperactivity in novel object task.
Tang, 2006	Rat	P1	31	0	-	25 minutes	Emotional reactivity to an open field evaluated.
Caputa et al, 2005	Mouse	P0	33,37,39	0	-	25 minutes	Both open-field stress-induced and spontaneous motor activity reduced. Hyperactive in the plus-maze test. Behavioural disturbances were prevented by the body temperature of 33 degrees C.
Casolini et al, 2005	Rat	P0-7	30	0	-	20 minutes	Attention deficit and an increase in anxiety, without any impairment in spatial learning.	No damage to brain detected by histological techniques, reduced mGlut1 expression in the cerebral cortex and hippocampus
Venerosi et al., 2006	Rat	E22	37	0	-	20 minutes	Increased ultrasonic vocalisation, decreased explorative behaviours in open field, fear conditioning normal
Ujhazy et al., 2006	Rat	P6	-	0	-	10 minutes	Hyperactivity in open field, reduced performance on rotarod
Ezquer et al, 2006	Rat	P7	37	0.065	-	50 minutes		Markers of inflammation in the striatum are not affected such as IGF-1, iNOS and eNOS are increased following hypoxia
Pourie et al, 2006	Rat	P0,1	36	0	-	5 minutes		No histological markers of cell death, normal neurogenesis in the hippocampus, slight delay in migration
Rotstein et al, 2006	Rat	P0	RT	0.08	-	35 minutes	C57B6 and ApoE-deficient anoxic groups showed significantly slower achievement of neonatal reflexes, diminished locomotor activity, and diminished spatial learning.
Zhang et al, 2006	Rat	P10	RT	0.06	-	15 minutes	No significant difference in seizure induction in slice
Rogalska et al, 2006	Rat	P0	33,37,39	0	-	25 minutes	Behavioural disturbances in open-field, elevated plus-maze, and sudden silence tests. Motor activity was reduced in open field, hyperactive in the plus-maze.
Navarova et al, 2006	Rat	P2	36.5	0	-	20 minutes		Increased levels of lactate throughout brain, CSF and liver
Eskiocak et al, 2007	Rat	P7	37	0.08	-	2 hours		Melatonin administration did not prevent protein oxidation
Bustamante et al, 2007	Rat	E22	37	0	-	18 minutes		Decrease in extracellular dopamine.
Mikati et al, 2007	Rat	P10	RT	0.04	-	1 minutes (decreasing concentrations)	EPO reduced seizure susceptability
Hou X. et al, 2007	C57 Mouse	P6	-	0.03	-	30 minutes		Ad/5HRE-3NRSE showed strong hypoxia-inducible gene expression in neurons but not in glial cells.
Paulose et al, 2008	Rat	P4	RT	0.026	-	30 minutes	Worse Morris water maze performance in epileptic hypoxic rats
Coq et al, 2008	Rat	P0	37.5	0	-	12 minutes	Hind limb immobilization associated with muscle fiber atrophy, extracellular matrix changes in the muscle, and ankle and knee joint degeneration.	Disorganised S1 cortical anatomy
Ezquer et al, 2008	Rat	P7	37	0.065	-	50 minutes		Blunted preovulatory LH surges characteristic of the early stages of reproductive senescence.
Deng et al, 2009	Rat	P1	-	0.05	-	-		No change in monocyte proliferation rate or MCP-1 expression in brain.
Roglalska et al, 2009	Rat	P2	33,37,39	0	-	2 hours		Hyperthermia with or without anoxia, causes induction of MR mRNA expression in neonatal rat hippocampus without any effect on GR mRNA expression.
Blaise et al, 2009	Rat	P0	36	0	-	5 minutes	Scores in a locomotor coordination test (P19-21) and learning and memory behavior in the eight-arm maze (P80-84) improved in rats exposed to hypoxia in addition to the deficient diet.	Exposure to hypoxia reduced morphological injury of the hippocampal CA1 layer.
Aujla et al, 2009	Rat	P10	33	0.06	-	15 minutes	Seizure sensitivity in response to kainate administration increased.
Greggio et al, 2009	Rat	P10	RT	0.06	-	12 minutes	Seizure sensitivity in response to kainate administration increased.
Mikhailenko et al, 2009	Rat	P7	24	0.06	-	3 hours	Improved performance on forced swim test.	Descreased corticosterone production in forced swim test.
Joseph et al, 2010	Rat	P4	-	0.026	-	30 minutes		Dopamine D(1) and dopamine D(2) receptors showed a decrease during hypoxia in cerebellum.
Zeinieh et al, 2010	Rat	P10	RT	0.05	-	10 minutes (decreasing O2 concentration)		Cx30 protein increased at 30min after reoxygenation, at P11 returned to control levels. Cx36 protein transiently decreased at P11 after acute hypoxia then returned to control levels. Cx43 protein levels did not change.
Anju et al, 2010a	Rat	P4	RT	0.026	-	30 minutes		Significant decrease in GABA(A) receptors was observed, which accounts for the respiratory inhibition.
Rogalska and Caputa, 2010	Rat	P2	33,37,39	0	-	2 hours		Hyperthermia under anoxic conditions decreased the corticosterone response to open-field stress.
Anju et al, 2010b	Rat	P4	-	0.026	-	30 minutes		Under hypoxic stress, a significant decrease in total GABA and GABA(B) receptors, GABA(B) and GAD gene expression was observed in the cerebral cortex, which accounts for the respiratory inhibition. Hypoxia-inducible factor 1A was upregulated under hypoxia to maintain body homeostasis.
Anju et al, 2010d	Rat	P0	RT	0.026	-	30 minutes	Normal righting reflex. Normal wire grasp. Slightly reduced radial arm maze performance.	Hypoxic stress increased the number of total 5HT and 5HT(2A) receptors, 5HT transporter and 5HT(2A) receptor gene in cerebellum.
Martin et al, 2011	Rat	P0	36	0	-	5 minutes	Hypoxia associated with enhanced scores in a test used to evaluate memory retrieval. Sexual dimorphism observed.
Wasterlain et al, 2010	Rat	P4	36	0	-	3 minutes		Energy balance maintained in hyperglycemic animals, compromised by concurrent hypoglycemia, hyperthermia or hypoxia.
Anju et al, 2011a	Rat	P0	RT	0.026	-	30 minutes		Hypoxic stress increased total 5HT and 5HT(2A) receptor, 5HT(2A) receptor and 5HT transporter gene in the cortex.
Rakhade et al, 2011	Rat	P10	RT	0.06	-	15 minutes	Spontaneous seizures occurring in late adulthood, detected by EEG.
Anju et al, 2011b	Rat	P0	RT	0.026	-	30 minutes		Increased 5-HT, 5-HT(2A) receptor, 5-HT Transporter and 5-HT(2A) receptor gene in the brain stem.
Anju et al, 2011c	Rat	P0	RT	0.026	-	30 minutes		Reduction in total GABA and GABAB receptors along with decreased GABAB receptor and GAD gene expression in the cerebellum and brain stem.
Anju et al, 2011d	Rat	P0	RT	0.026	-	30 minutes		Total 5HT, 5HT(2A) receptor, 5HT(2A) receptor and 5HT transporter gene.
Zhou et al, 2011	Rat	P10	33	0.03	-	-		Significant decrease in the incidence of silent synapses, and an increase in AMPARs at the synapses.
Anju et al, 2012a	Rat	P0	RT	0.026	-	30 minutes		Decreased total muscarinic receptors with reduced muscarinic M1, M2 and M3 receptor genes.
Anju et al, 2012b	Rat	P0	RT	0.026	-	30 minutes		Decrease in total GABA, GABAA and GABAB receptors function and GAD expression in the striatum.
Alsharnoubi et al, 2012	Rat	P7	32	0.04	-	30 minutes		No differences in NF-κB activity in whole body or in brain.
Sanchez et al, 2012	Rat	P10	33.5	0.06	-	15 minutes	Not all animals experienced tonic-clinic seizures	No gap junctions in cortical slices.
Anju et al, 2012c	Rat	P0	RT	0.026	-	30 minutes		Decreased GABA(A) receptor, GABA(Aα1,) GABA(Aα5), GABA(Aδ) and GABA(Aγ3) receptor subunits in the cerebellum which accounts for the respiratory inhibition.
Autheman et al, 2012	CD1 Mouse	P6	37	0.08	-	45 minutes		GPx1 overexpression prevented both the global and nuclear increase in activated ERK at 0.5 h.
Martin et al, 2012	Rat	P0	36	0	-	5 minutes		Normal neurogenesis, reduced apoptosis in the hippocampus, activation of Erk1/2 and repression of p38 and death-associated protein (DAP) kinase.
Anju et al, 2013a	Rat	P0	RT	0.026	-	30 minutes		Hypoxic stress decreased muscarinic M1, M2 and M3 receptor genes in brain stem. Reduced cholineacetyl transferase.
Raveendran, 2013	Rat	P0	RT	0.026	-	30 minutes	Worse Morris water maze performance.	Cell loss.
Yao et al, 2013	Rat	P1	-	0.05	-	2 hours		TLR4 immunofluorescence and protein expression in the corpus callosum and cerebellum in neonatal microglia were markedly enhanced post-hypoxia.
Anju et al, 2013b	Rat	P0	RT	0.026	-	30 minutes		Decreased cerebellar muscarinic M1, M2 and M3 receptor gene expression.
Cleary et al, 2013	Rat	P10	RT	0.05	-	15 minutes		Bumetanide enhances phenobarbital efficacy in a rat model of hypoxic neonatal seizures.
Peng et al, 2013	Rat	P10	RT	0.05	-	15 minutes	Seizure-inducing hypoxia resulted in decreased maximum IA amplitude in dentate granule cells.
Wang et al, 2013	Mouse	P1	-	0.05	-	2 hours	Melatonin improved learning and memory on the Morris water maze.	Melatonin decreases cell death in the hippocampus.
Brackmann et al, 2013	C57 Mouse	P1	RT	0.08	-	2 hours		No difference in activin A or Inhba expression.
Anju et al, 2013c	Rat	P0	RT	0.026	-	30 minutes		Neonatal hypoxia decreased muscarinic M1, M2, and M3 receptor genes expression.
Zhang et al, 2013	Rat	P7	37	0.08	-	1.5 hours		Impaired neural functions and increased brain water weight, injuries in the subcortex, hippocampus and lateral ventricle in the brains from both groups.
Zanelli et al, 2014	C57 Mouse	P3-15	RT	0	-	20 minutes	Electrographic seizures without clinical manifestations.
Zhang et al, 2014	BALB.c Mouse	P1	-	0.05	-	2 hours		NaHS found to attenuate neuron death, associated with suppressed microglial activation, pro-inflammatory cytokines and NO levels.
Pellitteri et al, 2014	Rat	P8	37	0	-	2.5 minutes		Histological effects far less severe than HI. Protective against HI.
Sampath et al., 2015	Rat	P7	36.5	0.04	-	1 minute (gradually decreased over 15 minutes)	Seizures in pups
Rodriguez-Alvarez et al., 2015	C57 Mouse	P7	34	0.05	-	15 minutes	Seizures in pups, reduced curiosity in novel object test, weight loss
Takada S.H. et al, 2015	Rat	P1	37	0	1	25 minutes	Decreased learning on the Morris water maze	Increased TUNEL staining in the hippocampus
Samaiya et al, 2015	Rat	P2	36	0	-	10 minutes x 2		Increased NO expression within mitochondria
Wang et al, 2015	Rat	P10	33	0.03	-	-	Normal Morris water maze performance.	Seizures increased the number of newborn dentate gyrus cells, and reduced the apical dendritic complexity.
Samaiya and Krishnamurthy, 2015	Rat	P2	37	0	-	10 minutes	Increased reflex latency was observed 24 h after.	Decrease in brain respiratory control ratio.
Zhang et al, 2015	Rat	P1	-	0.05	-	2 hours		Notch-1 upregulated in astrocytes. Blockade of Notch-1 signaling with DAPT suppressed astrocytic proliferation, secretion of inflammatory factor IL-1β and no significant change in TNF-α expression was detected.
Boksa et al, 2015	Rat	E22	37	0	-	5,16 minutes		Decreased brain ATP compared to anoxic pups from saline dams. Direct injection of oxytocin to P2 rat pups followed by exposure to anoxia also resulted in increased brain lactate and decreased brain ATP, compared to anoxia exposure alone.
Takada et al, 2016	Rat	P1	37	0	-	25 minutes	Decreased learning on the Morris water maze	MRI analysis revealed significant hippocampal volume decrease in adult.
McDonald et al, 2016	Rat	P7	33,38	0.1	-	-		LPS significantly increased cytokine concentrations (such as TNFα, IL-1β, MCP-1, and IL-10) compared to control.
Kletkiewicz et al, 2016	Rat	P2	33,37,39	0	-	10 minutes		No changes in MDA, GSH and vitamin E concentrations in newborn rats kept at body temperature of 33 °C. In contrast, perinatal anoxia at elevated body temperatures intensified oxidative stress.
Table 1 - Systematic Summary of Hypoxia-Only Literature. Publications were identified using the pubmed search: brain ((neonatal) AND hypoxia) NOT ischemia[Title]. Full references for all publications are available in the references section of this review. Publications were included in this survey only if the studies contained experiments modelling neonatal hypoxia in the absence of ischaemia. The…
